# Supplementary material for: Effects of Forage Source and Method of Offering on Growth Performance, Starter Feed Intake, Rumen Fermentation, and Selected Blood Parameters in Preweaned Holstein Calves
Source: Animals (Basel). 2026 May 10;16(10):1462. doi: 10.3390/ani16101462 (PMC13203234; doi:10.3390/ani16101462)
Supplement: Supplementary file 1 [file animals-16-01462-s001.zip]

Archive with 2 entries (2 files):
- Supplementary Dataset S1.xlsx
- Supplementary_Material Table S1.pdf
