# Supplementary material for: Effects of Forage Source and Method of Offering on Growth Performance, Starter Feed Intake, Rumen Fermentation, and Selected Blood Parameters in Preweaned Holstein Calves
Source: Animals (Basel). 2026 May 10;16(10):1462. doi: 10.3390/ani16101462 (PMC13203234; doi:10.3390/ani16101462)
Supplement: Supplementary file 1 [file animals-16-01462-s001.zip › Supplementary Dataset S1.xlsx]

## Sheet: Feed Intake and Fecal Scores
GROUP	CALF NUMBER	Weekly Feed Intake and Fecal Scores
		FİRST CONTROL		SECOND CONTROL		THIRD CONTROL		FOURTH CONTROL		FIFTH CONTROL		SIXTH CONTROL		SEVENTH CONTROL		EIGHTH CONTROL
		Starter feed intake, g	Fecal score	Starter feed intake, g	Fecal score	Starter feed intake, g	Fecal score	Starter feed intake, g	Fecal score	Starter feed intake, g	Fecal score	Starter feed intake, g	Fecal score	Starter feed intake, g	Fecal score	Starter feed intake, g	Fecal score
A1	A1/1	22	3	75	3	458	2	995	2	1200	2	1500	1	1650	1	2000	1
	A1/2	13	3	5	2	120	2	345	1	600	1	750	1	980	1	1320	2
	A1/3	20	2	10	3	315	2	355	2	635	1	800	1	872	1	1000	2
	A1/4	5	4	25	2	0	2	210	2	540	2	650	2	980	2	1100	1
	A1/5	5	3	35	2	0	2	150	1	535	1	700	1	1000	1	1125	1
	A1/6	8	3	25	3	230	2		2	735	2	815	1	900	1	1170	1
	A1/7	8	2	0	2	30	1	355	1	440	1	625	1	735	1	1000	2
	A1/8	7	3	35	3	75	2	650	2	800	2	900	2	1250	2	1480	2
	A1/9	15	3	50	2	235	2	445	2	750	2	770	2	940	2	1040	1
	A1/10	5	2	25	2	115	1	400	1	600	1	850	1	1220	1	1400	1
A2	A2/1	17	2	0	3	80	2	510	1	650	1	800	1	1000	1	1750	1
	A2/2	20	3	5	2	80	3	30	2	350	2	500	2	770	2	1060	3
	A2/3	5	1	0	1	315	1	500	1	720	2	1000	1	1300	1	1840	1
	A2/4	0	1	157	1	445	2	560	2	750	1	700	1	960	1	1300	1
	A2/5	15	2	120	2	320	2	400	1	690	1	870	2	1100	2	1250	1
	A2/6	0	2	0	2	250	3	500	3	400	3	600	2	800	2	1000	2
	A2/7	10	4	90	3	0	3	200	3	500	3	750	2	900	1	1150	1
	A2/8	8	2	0	3	400	2	650	2	700	2	900	1	1200	1	1450	1
	A2/9	0	3	10	3	120	3	300	2	510	3	730	2	810	1	1310	2
	A2/10	10	1	60	1	400	2	480	2	750	1	820	1	1000	1	1380	1
A3	A3/1	0	4	0	5	200	5	320	4	400	3	645	3	800	2	1000	2
	A3/2	5	4	10	5	0	5	150	3	500	3	550	3	725	2	1150	2
	A3/3	50	2	95	2	250	1	400	1	520	1	700	1	900	1	1400	1
	A3/4	15	2	80	2	300	1	320	2	400	2	650	1	870	1	1500	1
	A3/5	5	3	200	2	350	2	400	2	550	2	810	2	1000	1	1200	1
	A3/6	10	2	175	2	250	2	340	1	500	1	700	1	820	1	1650	1
	A3/7	0	4	0	5	0	4	250	3	420	2	500	2	600	2	1000	2
	A3/8	0	4	0	5	50	4	200	4	350	3	400	4	550	3	1000	3
	A3/9	10	2	150	2	150	3	300	2	435	2	500	2	620	2	1100	2
	A3/10	15	2	100	2	210	2	350	2	520	2	650	2	710	2	1200	1
A4	A4/1	6	3	185	2	200	2	370	2	400	2	625	2	800	1	1050	1
	A4/2	0	3	15	4	0	5	0	4	200	2	500	3	750	3	1110	2
	A4/3	8	3	5	3	100	3	230	4	350	3	550	2	680	2	1200	2
	A4/4	5	3	20	3	220	2	350	2	400	4	620	2	900	1	1350	1
	A4/5	0	2	0	3	200	5	330	3	450	3	500	3	750	3	1280	3
	A4/6	5	3	5	3.5	310	2	480	2	550	4	580	2	790	2	1200	2
	A4/7	5	1	30	2	100	2	230	1	350	5	500	1	600	1	1100	1
	A4/8	0	4	0	3	100	3	220	2	400	3	480	2	700	2	1000	2
	A4/9	0	4	0 GR	4	200	3	350	3	500	4	630	2	800	1	1220	1
	A4/10	0	4	0	5	80	5	200	4	310	3	480	3	690	2	1000	2

## Sheet: Blood Parameters
GROUP	CALF NUMBER	Day 0 Blood Analyses					Day 60 Blood Analyses
		Glucose, mg/dL	Total protein, g/dL	BHBA, mg/dL	BUN, mg/dL		Glucose, mg/dL	Total protein, g/dL	BHBA, mg/dL	BUN, mg/dL
A1	A1/1	137	7.2	0.75	5.91		74	6.76	3.21	8.05
	A1/2	117	7.37	0.67	11.5		78	6.37	1.9	8.12
	A1/3	143	6.8	0.58	7.05		78	6.62	2.45	4.48
	A1/4	86	6.81	0.86	6.54		70	6.04	1.24	8.26
	A1/5	103	6.11	0.68	4.38		79	5.85	1.43	7.14
	A1/6	132	4.42	0.59	3.6		95	5.99	2.54	6.64
	A1/7	127	5.69	0.15	8.19		84	4.79	1.22	4.84
	A1/8	50	6.39	0.72	4.57		86	6	3.37	7.09
	A1/9	116	7.57	1.01	12.34		89	6.24	2.08	8.37
	A1/10	227	6.81	0.7	7.7		103	5.92	1.22	8.62
A2	A2/1	141	4.55	0.76	5.88		94	6.37	3.28	7.79
	A2/2	147	7.19	0.88	9.85		78	6.78	2.15	5.66
	A2/3	146	7.57	0.64	8.94		109	6.74	1.53	11.87
	A2/4	120	4.97	0.51	6.29		92	7.04	2.3	5.55
	A2/5	155	5.09	0.77	9.29		106	6.79	2.84	6.32
	A2/6	132	6.9	0.57	4.76		85	6.97	3.89	5.43
	A2/7	176	6.39	0.5	5.22		96	7.34	1.73	4.82
	A2/8	156	8.22	0.76	5.68		87	7.65	1.59	5.39
	A2/9	118	5.13	0.58	6.98		91	6.92	3.45	6.57
	A2/10	113	6.65	0.54	12.45		89	7.06	1.92	4.86
A3	A3/1	97	7.06	2.12	4.67		128	7.89	0.99	21.44
	A3/2	90	7.36	2.41	5.74		121	4.83	0.51	3.94
	A3/3	144	10.04	0.44	5.6		98	7.95	1.03	6.34
	A3/4	142	7.75	1.06	5.9		105	6.98	2.66	4.04
	A3/5	143	7.89	0.78	8.64		83	9.98	1.24	2.95
	A3/6	164	7.45	0.46	5.35		100	7.25	1.38	6.84
	A3/7	124	7.98	0.87	7.58		116	7.06	2.55	6.46
	A3/8	102	7.77	0.67	8.9		110	7.55	2.34	4.08
	A3/9	123	7.47	0.63	5.63		79	7.46	1.24	5.04
	A3/10	150	7.54	0.78	9.98		103	7.6	2.02	6.53
A4	A4/1	166	10.48	0.82	5.07		88	8.37	1.99	4.37
	A4/2	156	6.68	0.66	1.68		101	6.98	1.69	2.29
	A4/3	175	8.62	0.67	6.42		89	7.66	1.16	6.89
	A4/4	153	8.25	0.83	5.2		98	7.46	1.26	5.17
	A4/5	114	9.78	1.12	8.97		87	7.79	2.46	5.34
	A4/6	163	6.48	0.41	1.94		98	6.84	2.45	8.34
	A4/7	151	10.32	0.94	5.32		104	7.77	1.21	6.2
	A4/8	118	6.43	1	3.35		86	7.27	1.18	7.18
	A4/9	61	7.52	0.5	6.23		86	7.83	3.26	4.08
	A4/10	83	8.05	1.71	4.86		82	8.36	1.28	4.97

## Sheet: Body Weight
GROUP	CALF NUMBER	Body Weights
		Day 0 Body Weight	Day 15 Body Weight	ADG	Day 30 Body Weight	ADG	Day 45 Body Weight	ADG	Day 60 Body Weight	ADG
A1	A1/1	43.8	43.4	-0.0266667	51.4	0.253333	62.9	0.424444	75.6	0.53
	A1/2	38.6	41.8	0.213333	46.2	0.253333	55	0.364444	66.9	0.471667
	A1/3	39	39.4	0.0266667	39.9	0.03	47.8	0.195556	59.5	0.341667
	A1/4	40	42.3	0.153333	41	0.0333333	49.5	0.211111	60.8	0.346667			(ADG = average daily gain)
	A1/5	46.5	47.4	0.06	48.2	0.0566667	54.1	0.168889	66.2	0.328333
	A1/6	34	37	0.2	38.8	0.16	52.3	0.406667	61.3	0.455
	A1/7	34	32.5	-0.1	38.8	0.16	48.5	0.322222	57.4	0.39
	A1/8	37	38.3	0.0866667	43.4	0.213333	57.5	0.455556	72	0.583333
	A1/9	43	45	0.133333	56.7	0.456667	59.1	0.357778	64	0.35
	A1/10	43	43.7	0.0466667	49.3	0.21	58.5	0.344444	74.5	0.525
A2	A2/1	40	42	0.133333	45.8	0.193333	57.6	0.391111	72.8	0.546667
	A2/2	40	39.2	-0.0533333	43.8	0.126667	51.8	0.262222	65.3	0.421667
	A2/3	41	40.1	-0.06	46.8	0.193333	52	0.244444	75.3	0.571667
	A2/4	42	42.6	0.04	48.5	0.216667	61.9	0.442222	74.3	0.538333
	A2/5	34	32.2	-0.12	39.8	0.193333	52.3	0.406667	64.9	0.515
	A2/6	40	37.8	-0.146667	41.1	0.0366667	51.6	0.257778	67.7	0.461667
	A2/7	43.7	44.9	0.08	47.6	0.13	56.4	0.282222	67.9	0.403333
	A2/8	42	43.8	0.12	52	0.333333	69.2	0.604444	80.35	0.639167
	A2/9	43	48.1	0.34	59	0.533333	71.4	0.631111	82.25	0.654167
	A2/10	32	33.2	0.08	39.5	0.25	52	0.444444	71	0.65
A3	A3/1	33	32.5	-0.0333333	39.4	0.213333	51.3	0.406667	62	0.483333
	A3/2	42	37.8	-0.28	46.4	0.146667	60.5	0.411111	68.8	0.446667
	A3/3	41	40.5	-0.0333333	58.2	0.573333	67.2	0.582222	80.3	0.655
	A3/4	40	44	0.266667	52.3	0.41	66.1	0.58	79.8	0.663333
	A3/5	37	36.7	-0.02	39.7	0.09	45.7	0.193333	64.6	0.46
	A3/6	38	43.2	0.346667	53.3	0.51	67.2	0.648889	80.4	0.706667
	A3/7	36	37.3	0.0866667	47.7	0.39	57	0.466667	77.2	0.686667
	A3/8	32	32.1	0.00666667	38.6	0.22	51	0.422222	62.7	0.511667
	A3/9	43	45.4	0.16	55	0.4	66.8	0.528889	79.7	0.611667
	A3/10	40	43	0.2	53.1	0.436667	65	0.555556	78.2	0.636667
A4	A4/1	38	37.4	-0.04	40.5	0.0833333	60	0.488889	65.8	0.463333
	A4/2	34	33.9	-0.00666667	37	0.1	53.1	0.424444	60.6	0.443333
	A4/3	39	41	0.133333	43	0.133333	61.7	0.504444	71	0.533333
	A4/4	39	40.2	0.08	44	0.166667	64.7	0.571111	72	0.55
	A4/5	35	38.2	0.213333	40	0.166667	59.5	0.544444	65.1	0.501667
	A4/6	35	36.1	0.0733333	41.8	0.226667	56.4	0.475556	68.3	0.555
	A4/7	38	38.4	0.0266667	44.7	0.223333	61.6	0.524444	69.5	0.525
	A4/8	38	40.3	0.153333	44.5	0.216667	61.8	0.528889	70	0.533333
	A4/9	37	36.3	-0.0466667	42.2	0.173333	54.2	0.382222	70	0.55
	A4/10	36	39.3	0.22	49.4	0.446667	58.4	0.497778	67	0.516667

## Sheet: Rumen Fluid Parameters
GROUP	CALF NUMBER	Day 30 Rumen Fluid									Day 60 Rumen Fluid
		pH	Acetic acid	Propionic acid	Isobutyric acid	Butyric acid	Isovaleric acid	n-Valeric acid	Total VFA, mmol/L		pH	Acetic acid	Propionic acid	Isobutyric acid	Butyric acid	Isovaleric acid	n-Valeric acid	Total VFA, mmol/L
A1	A1/1	5.64	14.9573	11.5278	0.142878	7.21563	0.421378	1.07058	35.3355		6.02	17.4484	13.3916	0.187933	6.76784	0.21348	1.20323	39.2124
	A1/2	5.65	5.01061	3.57361	0.0779056	3.31052	0.102208	0.469161	12.544		6.84	13.2929	12.0496	0.089007	5.07322	0.4248	1.05463	31.9841
	A1/3	5.1	12.754	9.48572	0.0861458	3.11409	0.186957	0.520317	26.1472		5.92	7.46419	7.32307	0.133694	9.42944	0.20113	1.44795	25.9995
	A1/4	6.4	5.02678	3.92675	0.0872697	1.64239	0.264813	0.103654	11.0517		5.84	11.7127	10.4862	0.182181	5.56101	0.275118	0.78699	29.0042
	A1/5	6.02	8.80231	5.89145	0.110146	2.6848	0.142681	0.198625	17.83		5.31	15.0949	13.2998	0.112439	7.02346	0.154784	2.32909	38.0145
	A1/6	5.43	17.7507	22.832	0.213197	12.011	0.320522	3.19295	56.3203		5.87	9.85768	8.41851	0.0945275	4.84383	0.105409	0.874253	24.1942
	A1/7	5.65	10.165	7.00145	0.124122	3.14996	0.176735	0.232667	20.85		5.35	16.4692	18.8369	0.187323	8.37226	0.299358	1.54362	45.7086
	A1/8	6.09	13.0966	10.7569	0.0722346	4.93547	0.0843517	0.951652	29.8972		5.61	11.9229	11.7269	0.134393	9.1482	0.222815	2.11659	35.2717
	A1/9	6.6	12.7111	10.7702	0.202888	8.87248	0.331871	1.66347	34.552		5.95	11.5665	12.561	0.214353	5.70562	0.308469	1.35699	31.713
	A1/10	5.92	7.68889	6.17613	0.215171	3.28539	0.267533	0.622539	18.2557		6.02	13.0042	10.5132	0.125826	3.85783	0.183316	0.965612	28.65
A2	A2/1	5.18	13.567	16.0668	0.148334	6.7282	0.253572	1.23885	38.0027		6.21	12.025	9.23309	0.205625	7.34493	0.25849	1.7591	30.8262
	A2/2	5.68	19.023	22.1109	0.339446	16.1786	0.47298	2.1585	60.2835		5.72	12.8393	12.762	0.118534	7.24272	0.164572	1.36162	34.4888
	A2/3	5.68	12.2358	13.9988	0.150542	7.48121	0.225735	1.09902	35.1911		6.5	5.58991	5.27338	0.264388	3.04962	0.393767	0.631195	15.2023
	A2/4	5.82	12.7693	15.2032	0.144122	7.78426	0.457071	1.74761	38.0996		5.56	16.9612	23.0904	0.160455	10.4978	0.204519	1.56581	52.4801
	A2/5	5.55	14.1662	13.2913	0.112881	4.90807	0.15131	0.871744	33.5014		6.31	16.3035	19.358	0.251176	12.1549	0.373973	2.82203	51.2636
	A2/6	6.4	7.50811	3.5973	0.111846	6.54837	0.166517	0.347574	18.2797		6.47	17.8904	16.759	0.119418	13.2613	0.180502	1.96631	50.1769
	A2/7	5.65	6.79281	3.29223	0.104254	6.12264	0.163057	0.339488	16.8145		6.28	17.2947	17.1883	0.179958	8.73442	0.288802	1.45377	45.1399
	A2/8	5.63	9.8267	9.8352	0.135087	4.74986	0.23888	1.35732	26.1418		6.33	6.16658	2.46507	0.0681515	1.54333	0.407261	0.0855459	10.7359
	A2/9	6.12	12.0867	7.90055	0.15984	5.57749	0.253655	0.583339	26.5616		6.45	6.51794	1.61701	0.241513	2.06521	0.32261	0.0766135	10.8709
	A2/10	6.12	13.0851	12.5261	0.10446	4.47838	0.331898	0.843956	31.3699		6.15	14.4759	15.0427	0.0759096	4.54063	0.114611	1.15734	35.4071
A3	A3/1	5.19	15.7466	20.2147	0.114887	11.3628	0.20598	1.92705	49.572		5.8	15.5195	18.0286	0.110503	6.29172	0.379333	1.37975	41.7094
	A3/2	5.35	16.7962	21.1771	0.601305	10.3721	0.312477	2.3308	51.59		5.91	19.5349	24.9034	0.201423	14.6824	0.50322	2.30164	62.127
	A3/3	5.47	26.4505	18.965	0.414944	23.9132	0.679761	3.32313	73.7465		6.25	9.00977	3.88421	0.0722553	1.53429	0.180316	0.110591	14.7944
	A3/4	6.22	11.682	12.723	0.199591	6.95571	0.373306	4.35487	36.2885		5.92	6.90633	2.82947	0.136922	1.38729	0.113603	0.0939912	11.4676
	A3/5	6.26	15.0208	5.68227	0.209801	4.67616	0.376689	0.661172	26.6269		6.32	13.9028	12.1036	0.238656	4.88205	0.369235	0.766288	32.2627
	A3/6	5.55	17.9845	27.4477	0.13327	10.7133	0.253695	3.7905	60.323		6.42	5.32286	2.33905	0.173647	1.85418	0.229765	0.112499	10.032
	A3/7	6.47	4.76245	4.09815	0.131379	4.22933	0.195451	0.510745	13.9275		5.99	18.326	15.0927	0.944067	38.3405	1.42291	8.96888	83.09
	A3/8	6.48	6.7671	6.57481	0.0400209	2.84306	0.043605	0.3751	16.6437		6.12	17.8906	19.4848	0.149493	7.94523	0.261139	2.07888	47.8101
	A3/9	6.02	12.2384	13.1033	0.201941	6.49682	0.267211	0.894555	33.2022		6.2	5.68769	3.24143	0.124377	1.52211	0.136253	0.160499	10.8724
	A3/10	5.74	15.231	16.2347	0.119168	9.1926	0.187248	1.97456	42.9393		5.3	18.5375	24.5157	0.108166	9.55173	0.168197	2.21041	55.0917
A4	A4/1	5.7	19.3714	10.8834	0.398261	21.8416	0.653119	1.30469	54.4525		6.42	8.99395	9.09444	0.0646922	4.61906	0.171108	1.14546	24.0887
	A4/2	5.55	10.7456	8.38378	0.116398	10.7721	0.154759	0.813459	30.9861		6.53	10.4857	10.0104	0.162528	4.62833	0.206476	0.57334	26.0668
	A4/3	5.24	8.6613	8.09875	0.114468	3.72551	0.213263	0.589083	21.4024		6.5	6.51589	5.2225	0.256505	3.02298	0.439138	0.551656	16.0087
	A4/4	5.49	8.41052	8.05793	0.109011	3.69837	0.213824	0.608621	21.0983		6.34	8.24132	8.55556	0.212766	4.64858	0.383341	0.97012	23.0117
	A4/5	5.45	19.7118	20.5995	0.144696	11.1227	0.200369	1.33217	53.1112		6.72	14.2906	5.38284	0.177411	4.91713	0.262853	0.237459	25.2683
	A4/6	5.29	9.17968	11.249	0.0774556	4.90888	0.378006	0.798231	26.5913		6.72	6.66154	5.65458	0.161366	1.83323	0.529802	0.440855	15.2814
	A4/7	5.9	17.6817	21.6555	0.169662	8.83143	0.265093	1.85898	50.4624		6.9	4.08529	2.46679	0.0962783	1.80019	0.409748	0.27701	9.1353
	A4/8	5.55	18.0598	27.0437	0.131844	10.3478	0.190247	2.15409	57.9275		6.82	5.72536	3.60862	0.209802	2.67102	0.244825	0.497988	12.9576
	A4/9	5.67	7.99306	4.29667	0.118104	6.49791	0.161681	0.402638	19.4701		6.28	9.96741	12.5063	0.777504	5.47393	0.824039	0.14286	29.69
	A4/10	6.06	13.9234	16.0871	0.0801091	6.80012	0.135169	1.44134	38.4672		5.69	29.6847	39.1362	0.306278	14.6478	0.557149	2.57067	86.9028
